# Supplementary material for: Comparative Phosphoproteomic Analysis Reveals the Response of Starch Metabolism to High-Temperature Stress in Rice Endosperm
Source: Int J Mol Sci. 2021 Sep 29;22(19):10546. doi: 10.3390/ijms221910546 (PMC8508931; doi:10.3390/ijms221910546)
Supplement: Supplementary file 1 [file ijms-22-10546-s001.zip]

Archive with 2 entries (2 files):
- Supplementary Tables-20210926.xlsx
- Supplementary Figures-20210926.pdf
